# Supplementary material for: Plasma parathyroid hormone response to vitamin D3 supplementation among women of reproductive age: A randomized double-blind placebo-control trial
Source: PLoS One. 2022 Nov 10;17(11):e0276506. doi: 10.1371/journal.pone.0276506 (PMC9648839; doi:10.1371/journal.pone.0276506)
Supplement: S1 Data — (XLSX) [file pone.0276506.s003.xlsx]

## Sheet: Data, N=106
Group(s)	Subject's ID	Subject's Code	Age	Ethnic	Marital Status	Edu. Level	Household Income/month	Baseline Weight (kg)	Baseline Height (cm)	Baseline BMI (kg/m2)	Baseline BMI Category	Post_ITT BMI (kg/m2)	Baseline WC (cm)	Baseline WC Category	Post_ITT WC (cm)	Baseline SE (hr/wk)	Post_ITT SE (hr/wk)	Baseline VitD Intake (IU/d)	Post_ITT VitD Intake (IU/d) - w/o supplementation	Baseline Ca Intake (mg/d)	Post_ITT Ca Intake (mg/d)	Baseline VitD Status	Post_ITT VitD Status	Baseline Plasma 25(OH)D (nmol/L)	Post_ITT Plasma 25(OH)D (nmol/L)	Baseline Plasma Intact PTH (pmol/L)	Post_ITT Plasma Intact PTH (pmol/L)
600 IU	SHAA	1004	25	1	1	3	1	57.5	159.5	22.602	1	24.3	68.8	1	71.4	0.8	0.8	331	228	650.246	496.248	0	1	23	41	5.2	3.2
600 IU	MUAF	1007	20	1	1	2	1	45.8	153.8	19.3621	1	19.4	65.6	1	65.6	1.2	1.2	50	50	394.63	394.6	0	0	13	13	3.4	3.4
600 IU	RBRY	1008	22	1	1	3	1	66.2	166.3	23.9372	1	23.9	74.5	1	74.5	5.5	5.5	226	226	594.547	594.5	1	1	35	35	1.9	1.9
600 IU	NHYT	1010	28	1	1	3	1	111.3	153.4	47.2982	3	47.3	107.5	2	107.5	4	4	351	351	401.993	402	0	0	17	17	10.5	10.5
600 IU	HIMA	1010(N)	29	1	1	3	1	58.5	160.1	22.823	1	22	75.8	1	75.3	3.75	3.75	216	177	229.617	244.356	0	2	12	55	2	2.9
600 IU	WNFZ	1011	26	1	1	3	1	52.5	160.5	20.3802	1	20.4	73.1	1	73.1	2.5	2.5	79	79	342.399	342.4	0	0	12	12	4.2	4.2
600 IU	UMIR	1011(N)	26	1	1	3	1	101.1	153.2	43.0758	3	40.8	115.5	2	103.4	17.25	17.25	142	156	403.169	348.158	0	1	14	39	6.6	4.4
600 IU	NBAF	1015	20	1	1	3	1	43.6	156.8	17.7335	0	17.7	61.3	1	61.3	10	10	190	190	529.12	529.1	0	0	18	18	4.8	4.8
600 IU	NAMA	1030	23	1	1	3	1	46.6	153.5	19.7774	1	19.7	63.1	1	65.5	8.25	8.25	245	157	578.459	261.624	0	0	15	20	3.5	2.9
600 IU	AZAL	1032	34	1	2	2	1	54.6	149.2	24.5276	1	24.5	75.1	1	73.7	17.5	17.5	309	322	649.067	464.219	0	0	15	29	3.6	3.2
600 IU	NSFY	1034	31	1	2	2	1	52.7	149.1	23.7058	1	23.7	66.6	1	66.6	3.75	3.75	-999	-999	271.019	271	0	0	11	11	5.1	5.1
600 IU	NNAD	1034(N)	21	1	1	3	1	58.9	147.5	27.0727	2	26.9	70.8	1	73.4	6	6	149	178	359.315	249.989	1	0	49	21	4.4	1
600 IU	NAMR	1039	22	1	1	3	1	43.1	149.8	19.2067	1	18.2	63.6	1	61.5	6.067	6.067	214	176	276.621	159.445	0	1	17	36	10.8	3.8
600 IU	WEYI	1044	21	2	1	2	1	67.35	159	26.6406	2	26.2	77.65	1	77.3	1.652	1.652	269	179	144.303	294.748	0	2	29	55	4.2	4.4
600 IU	SLYK	1046	34	2	2	3	1	51.25	157.35	20.6995	1	21.2	75.25	1	68	5	5	291	232	325.697	250.826	1	0	31	29	2.7	3.4
600 IU	DOJE	1047	21	2	1	3	1	58.7	164.1	21.7982	1	20.8	72.4	1	72.1	5.25	5.25	220	166	157.087	248.49	1	1	46	47	2.3	1.7
600 IU	KSWA	1051	41	2	2	3	1	67	155.75	27.6197	2	26.8	86.25	2	80.5	3	3	423	316	269.597	348.233	1	2	38	51	4.8	5.1
600 IU	IOSH	1059	34	2	1	3	2	75.15	161	28.9919	2	27.2	97.65	2	84.4	3.25	3.25	173	276	367.99	460.687	1	1	32	48	2.5	3
600 IU	YSYA	1069	21	2	1	3	1	52.3	163	19.6846	1	19.7	65.7	1	65.7	4.912	4.912	166	166	356.414	356.4	0	0	27	27	4.6	4.6
600 IU	ACSP	1072	24	2	1	3	1	57.4	163.1	21.5776	1	21.6	67.2	1	67.2	0	0	214	214	390.812	390.8	0	0	25	25	3.6	3.6
600 IU	JTSH	1074	27	2	2	3	1	45.1	156	18.5322	1	19.1	64.5	1	64	2.336	2.336	189	192	440.785	291.812	1	1	42	38	2.2	2.4
600 IU	PKYI	1075	25	2	1	3	1	52.7	156.2	21.5997	1	21.7	67.4	1	64.3	0.166	0.166	273	280	478.834	564.499	1	2	42	71	6.9	4.5
600 IU	DMKH	1078	22	2	1	3	1	57	152.8	24.4134	1	24.9	65.3	1	72.2	1.5	1.5	212	227	261.613	283.204	1	1	32	34	7	8.2
600 IU	SHAL	1084	25	3	1	3	1	68.8	168	24.3764	1	24.9	74.5	1	74	0	0	723	290	118.316	452.471	0	1	19	37	6	5.1
600 IU	NCAM	1085	20	3	1	3	1	51.4	151.9	22.2765	1	24.5	63.4	1	71.5	4	4	305	197	703.894	487.516	1	1	32	33	3.2	1.9
600 IU	JAYX	1097	30	3	1	3	1	70.6	153.3	30.0414	3	30.4	84.6	2	96.8	1.169	1.169	223	203	278.824	566.858	0	1	19	45	11.9	12.5
600 IU	SVNS	1098	29	3	2	3	1	56.1	159.5	22.0517	1	22.3	75.9	1	79.8	9.5	9.5	133	123	625.186	264.339	0	0	22	20	8.9	8.2
600 IU	DIVD	1101	21	3	1	3	1	52.9	168.3	18.6762	1	18.3	66.8	1	65.7	5.585	5.585	234	169	402.1	212.377	0	0	<10	15	10.2	11.8
4000 IU	SIMA	2002	34	1	1	3	1	54.5	158.9	21.5848	1	20.6	71.7	1	67.8	11	11	607	758	859.641	558.384	1	2	30	100	5.7	6
4000 IU	NAJB	2016	20	1	1	2	1	60.2	153.6	25.5161	2	25.5	70.5	1	70.5	7	7	457	457	219.579	219.6	0	0	28	28	2.3	2.3
4000 IU	NMHA	2021	22	1	1	3	1	42.3	149	19.0532	1	19.1	67.4	1	67.4	1.67	1.67	282	282	372.757	372.8	0	0	17	17	7.3	7.3
4000 IU	AZZA	2023	22	1	1	3	1	47.6	151	20.8763	1	20.8	61	1	64	2.584	2.584	232	391	366.115	551.538	0	1	29	40	5.3	6.4
4000 IU	SNFM	2027	24	1	1	3	1	55	159	21.7555	1	21.4	62	1	68.8	8.667	8.667	87	529	272.517	412.885	0	2	13	59	3.7	1.5
4000 IU	QISR	2031	25	1	1	3	1	49.3	157.3	19.9246	1	19.4	57	1	63.7	12.835	12.835	240	527	252.084	231.035	0	2	25	81	3.6	3.2
4000 IU	NAMH	2033	27	1	2	2	1	64.9	154.7	27.1184	2	29.5	81.6	2	87.8	9.5	9.5	252	635	228.013	464.443	0	0	28	21	5.2	5
4000 IU	SSAL	2035	21	1	1	2	1	93.2	160.9	36.0001	3	36	96.8	2	96.8	15.167	15.167	492	492	452.548	452.5	0	0	14	14	3.8	3.8
4000 IU	SHZK	2037	22	1	1	3	1	55.6	154.8	23.2024	1	22.2	67.5	1	75.6	5.75	5.75	267	372	397.806	390.966	0	0	24	23	4.8	3.4
4000 IU	AINM	2038	29	1	1	2	1	55	158	22.0317	1	22	73.8	1	73.8	8.5	8.5	268	268	1167.53	1167.5	0	0	26	26	3.8	3.8
4000 IU	IWYM	2049	27	2	1	3	1	60.4	158.3	24.1032	1	25.4	78.4	1	74.8	0.996	0.996	882	657	288.547	192.877	2	2	51	81	2.3	3.3
4000 IU	CEYI	2052	30	2	1	3	1	55.2	158.9	21.8621	1	25.6	82.6	2	83.5	2.415	2.415	442	944	233.662	268.483	0	1	29	37	4.7	9
4000 IU	LCCH	2053	28	2	1	3	1	55.9	155.1	23.2374	1	23.2	67.8	1	67.8	2.165	2.165	-999	-999	608.968	609	2	2	60	60	2.7	2.7
4000 IU	MCPM	2053(N)	23	2	1	3	1	59.4	166	21.5561	1	22	69.2	1	70.5	8	8	277	589	131.516	78.7985	1	2	41	56	4.9	5.2
4000 IU	ESWE	2055	26	2	1	3	1	44.85	154	18.9113	1	19.6	64.8	1	61	0.5	0.5	219	622	403.401	561.92	1	2	44	70	3.1	1.5
4000 IU	LSWA	2058	40	2	2	1	1	54.4	159.4	21.4103	1	21.2	70.5	1	63.8	1	1	169	464	508.374	324.893	1	1	31	39	4.4	4.1
4000 IU	MGLK	2060	28	2	2	3	1	52	154.5	21.7844	1	21.8	75.6	1	75.6	12	12	38	38	432.577	432.6	1	1	40	40	3.5	3.5
4000 IU	WPYJ	2062	22	2	1	2	1	51.25	158.8	20.3232	1	20.3	71.35	1	71.4	7.75	7.75	224	224	493.543	493.5	1	1	40	40	2.9	2.9
4000 IU	CFZS	2062(N)	21	2	1	3	1	47.2	159.8	18.4837	0	18.4	67.8	1	63.5	4.5	4.5	374	405	178.605	284.052	0	2	24	65	1.7	4.8
4000 IU	HYCC	2070	22	2	1	3	1	46.8	155.4	19.3796	1	19.1	66.1	1	56.4	10.669	10.669	195	451	169.606	130.024	2	2	57	127	4.4	3
4000 IU	DSCF	2073	44	2	1	3	2	71.8	161	27.6995	2	27.5	83.1	2	83.2	0	0	522	552	454.722	207.224	1	2	36	53	3.2	2.6
4000 IU	SJAN	2080	23	2	1	3	1	50.4	157.9	20.2147	1	20.3	67	1	63.8	7	7	876	601	586.267	297.907	1	1	32	48	7.2	3.8
4000 IU	SUEK	2082	28	3	1	3	1	75.4	163.45	28.2229	2	29.3	95.25	2	86.8	5.835	5.835	114	575	366.443	416.404	0	2	19	59	4.6	1.6
4000 IU	JASK	2087	24	3	1	3	1	90.4	162.9	34.0664	3	33.9	97.4	2	93.3	10.75	10.75	125	494	582.464	711.292	1	1	49	42	5.9	7.9
4000 IU	SHAM	2089	23	3	1	3	1	56.1	163.3	21.0373	1	22	65.5	1	67.8	4.067	4.067	141	529	277.1	515.891	1	1	39	34	3.3	2.1
4000 IU	RERA	2093	22	3	1	2	1	63.7	157.4	25.7117	2	25.7	67	1	67	3	3	390	390	496.598	496.6	1	1	32	32	4.6	4.6
Ca only	KARS	3005	21	1	1	2	1	57.8	158	23.1533	1	23.2	69.3	1	69.3	4	4	190	190	541.149	541.1	0	0	16	16	2.4	2.4
Ca only	AZMK	3013	41	1	1	3	1	59	156.6	24.0585	1	24.2	69.5	1	79.1	3.169	3.169	157	178	924.912	274.09	1	0	37	26	4.8	6.5
Ca only	TSSP	3017	23	1	1	3	1	54.6	164.4	20.2018	1	20.1	61.7	1	64.8	3.5	3.5	245	739	291.798	288.566	1	1	39	33	2.2	4.3
Ca only	NAZA	3018	34	1	2	3	1	57.4	155	23.8918	1	21	66.2	1	70.3	9.5	9.5	531	182	787.981	698.071	0	0	19	21	5.6	1
Ca only	MIMI	3020	21	1	1	3	1	43	155.7	17.7375	0	17.1	60.3	1	64	14	14	168	233	422.562	240.389	0	0	16	18	7.7	2.8
Ca only	AINS	3022	26	1	1	3	1	52.5	156	21.573	1	21.6	68.8	1	68.8	11	11	598	598	129.532	129.5	0	0	13	13	6.3	6.3
Ca only	SNSK	3024	23	1	1	3	1	44.2	154	18.6372	1	18.9	63.4	1	65.9	4.175	4.175	404	226	156.12	224.659	0	0	<10	21	2.9	5.2
Ca only	SALS	3026	23	1	1	2	1	49.7	151.3	21.7109	1	21.7	69	1	69	11.5	11.5	530	530	389.586	389.6	0	0	13	13	4.2	4.2
Ca only	NFAO	3026(N)	22	1	1	3	1	40.9	156.5	16.6992	0	17.1	72.6	1	58.8	1.837	1.837	352	217	202.863	514.182	1	0	44	15	2.4	0.9
Ca only	NANA	3029	20	1	1	3	1	62.6	158	25.0761	2	25.1	75.8	1	75.8	6.25	6.25	743	743	355.374	355.4	0	0	22	22	4.2	4.2
Ca only	NNHS	3040	22	1	1	3	1	41.3	156	16.9707	0	16.4	64.4	1	56	2	2	317	249	431.16	460.936	0	0	11	25	6.8	2.9
Ca only	CCSH	3041	27	2	1	3	1	58.5	151.15	25.6059	2	23.9	78	1	71.5	1.916	1.916	97	86	265.531	584.505	1	1	41	34	2	2.5
Ca only	GWCH	3043	25	2	1	1	1	90.55	158.35	36.1121	3	34.9	108.25	2	101.3	1	1	187	94	298.447	416.685	1	2	45	50	2.8	8.2
Ca only	LLSI	3045	21	2	1	2	1	69.55	163.95	25.8746	2	26.6	81.95	2	80.9	1.085	1.085	339	98	280.424	195.921	0	1	16	30	2.3	10.7
Ca only	CCWV	3056	26	2	1	3	1	61.7	167	22.1234	1	21.9	75.5	1	68.8	8.415	8.415	166	245	429.606	515.018	1	2	30	50	3.6	4.2
Ca only	TSTE	3057	26	2	1	3	1	53.7	161.3	20.6398	1	20	72.5	1	67.7	1.334	1.334	236	249	464.409	192.216	0	0	24	25	5.4	6.3
Ca only	JWLM	3061	22	2	1	3	1	54.25	160.95	20.942	1	20.1	74.25	1	76.4	3.666	3.666	380	313	250.842	87.8815	1	1	34	30	2.9	3.8
Ca only	WEHU	3064	24	2	1	3	1	47.3	158.8	18.7569	1	18.6	66.8	1	66.4	1.584	1.584	327	178	190.176	402.164	1	1	42	46	2.1	3.7
Ca only	CSFJ	3067	39	2	2	2	1	51.8	159.3	20.4126	1	20.2	73.5	1	70.5	2	2	167	146	146.178	493.842	2	2	50	53	3.2	2.8
Ca only	TYSJ	3068	25	2	1	3	1	56.6	160.6	21.9445	1	21.5	66.3	1	68.5	2	2	137	225	249.311	143.288	1	0	31	25	2.2	3.7
Ca only	LLKA	3076	21	2	1	3	1	49.7	163.8	18.5237	1	17.3	64.4	1	63.8	2.824	2.824	88	162	240.518	125.287	2	2	55	63	6.1	4.9
Ca only	HARV	3081	30	3	1	3	1	57.15	143.15	27.889	2	27.1	79.75	1	78	1.169	1.169	208	587	888.797	286.716	1	0	34	28	4	5.2
Ca only	KOGY	3086	33	3	2	3	1	58.8	161.3	22.6	1	22.6	77.8	1	77.9	1.249	1.249	35	35	281.209	281.2	0	0	18	18	2.6	2.6
Ca only	PRIS	3090	29	3	1	3	2	67.3	163	25.3303	2	25.3	88	2	79.8	1.998	1.998	255	90	183.762	216.06	0	0	23	25	4.3	5.5
Ca only	DOMA	3092	22	3	1	2	1	78.5	170	27.1626	2	28.9	90.4	2	85	15	15	329	144	356.607	310.567	0	0	13	24	3.2	3
Ca only	SHAN	3099	23	3	1	3	1	70.5	159.6	27.6773	2	22.1	81.5	2	63.8	7.5	7.5	139	212	402.75	308.474	0	1	25	37	2.8	3.5
1200 IU	HART	4001	23	1	1	2	1	57.4	156.05	23.5713	1	23.6	79.2	1	79.2	5.334	5.334	-999	-999	677.189	677.2	1	1	44	44	2.4	2.4
1200 IU	NADR	4001(N)	22	1	1	3	1	43.2	155	17.9813	0	19.2	58.3	1	67.5	12	12	599	729	581.477	349.129	1	2	44	51	5.8	11
1200 IU	NOAZ	4003	31	1	2	2	1	61.9	153.3	26.3394	2	26.3	75.7	1	75.7	2.665	2.665	467	467	315.826	315.8	0	0	28	28	7.8	7.8
1200 IU	SIHA	4006	23	1	1	3	1	65.2	155.7	26.8949	2	27.3	80.3	2	83.3	1.25	1.25	458	606	399.249	522.46	0	2	22	50	4.7	3.2
1200 IU	DHAS	4009	44	1	2	3	2	64.3	168.5	22.647	1	22.6	76.8	1	76.8	2	2	235	235	510.845	510.8	0	0	18	18	9.7	9.7
1200 IU	ATIQ	4012	23	1	1	3	1	55.5	160.3	21.5986	1	21.6	69.3	1	69.3	4.507	4.507	236	236	296.471	296.5	0	0	18	18	6.2	6.2
1200 IU	NDYN	4014	28	1	1	3	1	107.3	160.4	41.7053	3	40.1	101.3	2	102.5	2.335	2.335	391	331	656.366	530.212	1	1	32	48	5.4	2.4
1200 IU	NTSN	4019	20	1	1	3	1	59.1	162.5	22.3811	1	21.9	71.2	1	66.7	6	6	90	215	162.886	54.8955	0	1	<10	33	2.8	3
1200 IU	SNAQ	4025	23	1	1	2	1	47.6	152	20.6025	1	20.6	56.5	1	56.5	11.25	11.25	-999	-999	443.892	443.9	0	0	19	19	6	6
1200 IU	ZNMN	4025(N)	28	1	1	3	1	43.6	153	18.6253	1	17.9	71.3	1	65.5	7.502	7.502	355	272	310.139	274.675	0	1	<10	44	6.1	2.6
1200 IU	NFTE	4028	20	1	1	2	1	53.2	159.2	20.9906	1	21	60.3	1	60.3	9.25	9.25	-999	-999	158.619	158.6	0	0	14	14	3.6	3.6
1200 IU	SHYZ	4036	41	1	2	1	1	65.9	146.6	30.6632	3	32	82.6	2	85.2	0.835	0.835	240	311	239.358	320.967	0	0	19	29	2.7	1.4
1200 IU	CWTH	4042	25	2	1	3	1	46.9	151.5	20.4337	1	20.5	68.55	1	60.8	8.413	8.413	189	374	279.637	352.893	1	2	45	58	3.2	3.7
1200 IU	FTWX	4048	21	2	1	3	1	80.9	154.1	34.0677	3	29.6	94.4	2	85.8	4.671	4.671	172	491	227.938	229.899	1	2	45	55	8.2	6
1200 IU	CSMA	4050	26	2	1	3	1	57.6	167	20.6533	1	19.8	76.8	1	73.5	1.996	1.996	268	315	512.286	271.152	2	2	65	62	4	3.9
1200 IU	LLTI	4054	27	2	1	3	1	55	157.6	22.1437	1	22.1	67	1	67	2.165	2.165	-999	-999	608.968	609	2	2	54	54	2	2
1200 IU	LXYA	4054(N)	23	2	1	3	1	69.8	164.2	25.8886	2	24.8	83	2	82.3	1	1	671	328	422.054	227.984	2	1	65	31	5.9	3.3
1200 IU	ECPY	4063	27	2	1	3	1	49.3	155.1	20.4938	1	21.2	67.8	1	69.3	1	1	428	415	516.98	1070.8	2	2	64	58	3.6	2.2
1200 IU	THEN	4065	28	2	1	2	1	46.9	162.2	17.8267	0	18.2	77.9	1	72.5	3.584	3.584	150	336	157.778	357.554	1	0	33	26	3.6	2.1
1200 IU	LLJI	4066	22	2	1	1	1	51.7	162	19.6997	1	19.4	66.5	1	67.8	0.83	0.83	108	231	370.091	141.472	1	1	31	36	2.3	2.5
1200 IU	KBGH	4071	36	2	1	3	1	58.3	167	20.9043	1	20.4	66.5	1	66.8	2.751	2.751	621	452	839.707	397.644	2	2	53	68	2.4	1.5
1200 IU	OCSH	4077	23	2	1	3	1	62.9	160.8	24.3264	1	26.5	71.8	1	79.8	1.998	1.998	98	264	273.754	340.763	1	2	40	59	2.8	3.7
1200 IU	JOSY	4079	25	2	1	3	1	65.5	166.9	23.5141	1	22.8	76.8	1	70	0.166	0.166	89	251	343.877	323.905	1	2	44	67	5.1	4.8
1200 IU	SINT	4083	23	3	1	3	1	44	154.1	18.5288	1	18.2	65	1	53.5	31	31	304	360	297.424	276.856	1	1	37	47	5.7	7.8
1200 IU	SWAR	4095	22	3	1	3	1	45.6	151.3	19.9199	1	20.2	60.2	1	63.3	15.5	15.5	158	246	387.829	284.387	0	0	15	24	2.5	2.2
1200 IU	PUNT	4103	43	3	2	2	1	76.1	156	31.2705	3	31.1	87	2	86.8	8	8	170	266	308.468	743.696	0	1	28	43	5.1	5.1

## Sheet: Edu level
Group(s)	(Updated) Edu. Level		Group(s)	(Updated) Edu. Level		Group(s)	(Updated) Edu. Level		Group(s)	(Updated) Edu. Level		Group(s)	(Updated) Edu. Level
GROUP 1	3		GROUP 1	3		GROUP 2	3		GROUP 3	2		GROUP 4	2				Total n=106
600 IU	2		600 IU	2		4000 IU	2		Ca only	3		1200 IU	3			Edu. Level	n	%
	3			3			3			3			2			1	4	0.0377358
	3			3			3			3			3			2	21	0.198113
	3			3			3			3			3			3	81	0.764151
	3			3			3			3			3			Grand Total	106	1
	3			3			2			3			3
	3			3			2			2			3
	3			3			3			3			2
	2			2			2			3			3				600 IU
	2			2			3			3			2			Edu Level	n	%
	3			3			3			3			1			2	4	0.142857
	3			3			3			1			3			3	24	0.857143
	2			2			3			2			3			Grand Total	28	1
	3			3			3			3			3
	3			3			1			3			3
	3			3			3			3			3
	3			3			2			3			3				4000 IU
	3			3			3			2			2			Edu level	n	%
	3			3			3			3			1			1	1	0.0384615
	3			3			3			3			3			2	6	0.230769
	3			3			3			3			3			3	19	0.730769
	3			3			3			3			3			Grand Total	26	1
	3			3			3			3			3
	3			3			3			2			3
	3			3			2			3			2
	3			3													Placebo (Ca only)
	3			3												Edu level	n	%
GROUP 2	3															1	1	0.0384615
4000 IU	2															2	5	0.192308
	3															3	20	0.769231
	3															Grand Total	26	1
	3
	3
	2
	2																1200 IU
	3															Edu Level	n	%
	2															1	2	0.0769231
	3															2	6	0.230769
	3															3	18	0.692308
	3															Grand Total	26	1
	3
	3
	1
	3
	2
	3
	3
	3
	3
	3
	3
	3
	2
GROUP 3	2
Ca only	3
	3
	3
	3
	3
	3
	2
	3
	3
	3
	3
	1
	2
	3
	3
	3
	3
	2
	3
	3
	3
	3
	3
	2
	3
GROUP 4	2
1200 IU	3
	2
	3
	3
	3
	3
	3
	2
	3
	2
	1
	3
	3
	3
	3
	3
	3
	2
	1
	3
	3
	3
	3
	3
	2

## Sheet: Income
Group(s)	(Updated) Income Range		Group(s)	(Updated) Income Range		Group(s)	(Updated) Income Range		Group(s)	(Updated) Income Range		Group(s)	(Updated) Income Range
GROUP 1	1		GROUP 1	1		GROUP 2	1		GROUP 3	1		GROUP 4	1				Total n=106
600 IU	1		600 IU	1		4000 IU	1		Ca only	1		1200 IU	1			Income	n	%
	1			1			1			1			1			1	102	0.962264
	1			1			1			1			1			2	4	0.0377358
	1			1			1			1			2			Grand Total	106	1
	1			1			1			1			1
	1			1			1			1			1
	1			1			1			1			1
	1			1			1			1			1				600 IU
	1			1			1			1			1			Income	n	%
	1			1			1			1			1			1	27	0.964286
	1			1			1			1			1			2	1	0.0357143
	1			1			1			1			1			Grand Total	28	1
	1			1			1			1			1
	1			1			1			1			1
	1			1			1			1			1
	1			1			1			1			1				4000 IU
	2			2			1			1			1			Income	n	%
	1			1			1			1			1			1	25	0.961538
	1			1			1			1			1			2	1	0.0384615
	1			1			2			1			1			Grand Total	26	1
	1			1			1			1			1
	1			1			1			1			1
	1			1			1			2			1
	1			1			1			1			1				Placebo (Ca only)
	1			1			1			1			1			Income	n	%
	1			1												1	25	0.961538
	1			1												2	1	0.0384615
GROUP 2	1															Grand Total	26	1
4000 IU	1
	1
	1
	1																1200 IU
	1															Income	n	%
	1															1	25	0.961538
	1															2	1	0.0384615
	1															Grand Total	26	1
	1
	1
	1
	1
	1
	1
	1
	1
	1
	1
	1
	2
	1
	1
	1
	1
	1
GROUP 3	1
Ca only	1
	1
	1
	1
	1
	1
	1
	1
	1
	1
	1
	1
	1
	1
	1
	1
	1
	1
	1
	1
	1
	1
	2
	1
	1
GROUP 4	1
1200 IU	1
	1
	1
	2
	1
	1
	1
	1
	1
	1
	1
	1
	1
	1
	1
	1
	1
	1
	1
	1
	1
	1
	1
	1
	1
